# Supplementary material for: Clinical and Microbiological Characteristics of Culture-Positive, Influenza-Associated Pulmonary Aspergillosis: A Single-Center Study in Southern Taiwan, 2016–2019
Source: J Fungi (Basel). 2022 Jan 4;8(1):49. doi: 10.3390/jof8010049 (PMC8780730; doi:10.3390/jof8010049)
Supplement: Supplementary file 1 [file jof-08-00049-s001.zip]

Archive with 1 entries (1 files):
- jof-1533147-supplementary.pdf
